# Supplementary material for: Validation of a Traditional Medicine, Achyrocline satureioides Infusion, for the Improvement of Mild Respiratory Infection Symptoms: A Randomized, Placebo-Controlled and Open-Label Clinical Trial
Source: Pharmaceuticals (Basel). 2025 Jun 9;18(6):861. doi: 10.3390/ph18060861 (PMC12196206; doi:10.3390/ph18060861)
Supplement: Supplementary file 1 [file pharmaceuticals-18-00861-s001.zip]

Archive with 1 entries (1 files):
- pharmaceuticals-3621066-supplementary.pdf
